# Supplementary material for: Physiologically Based Pharmacokinetic Model of CYP2D6 Associated Interaction Between Venlafaxine and Strong Inhibitor Bupropion—The Influence of Age-Relevant Changes and Inhibitory Dose to Classify Therapeutical Success and Harm
Source: Pharmaceutics. 2025 Jan 31;17(2):179. doi: 10.3390/pharmaceutics17020179 (PMC11858960; doi:10.3390/pharmaceutics17020179)
Supplement: Supplementary file 1 [file pharmaceutics-17-00179-s001.zip]

Archive with 1 entries (1 files):
- pharmaceutics-3338939-supplementary.pdf
